# Supplementary material for: Dietary Diversity Changes and Cognitive Frailty in Chinese Older Adults: A Prospective Community-Based Cohort Study
Source: Nutrients. 2023 Aug 30;15(17):3784. doi: 10.3390/nu15173784 (PMC10490160; doi:10.3390/nu15173784)
Supplement: Supplementary file 1 [file nutrients-15-03784-s001.zip]

Archive with 1 entries (1 files):
- nutrients-2567338-supplementary.pdf
